# Supplementary material for: Biomimetic Janus MXene membrane with bidirectional ion permselectivity for enhanced osmotic effects and iontronic logic control
Source: Sci Adv. 2025 Sep 17;11(38):eadx1184. doi: 10.1126/sciadv.adx1184 (PMC12442869; doi:10.1126/sciadv.adx1184)
Supplement: Supplementary file 2 — Movie S1 [file sciadv.adx1184_movie_s1.zip]

Archive with 1 entries (1 files):
- adx1184_movie_s1.mp4
